# Supplementary material for: Neutron imaging and molecular simulation of systems from methane and p-xylene
Source: Sci Rep. 2025 Jan 8;15:1284. doi: 10.1038/s41598-024-85093-6 (PMC11711756; doi:10.1038/s41598-024-85093-6)
Supplement: Supplementary file 2 — Supplementary Dataset. [file 41598_2024_85093_MOESM2_ESM.xlsx]

## Sheet: sim_I
Supplementary Dataset
Neutron imaging and molecular simulation of methane and p-xylene systems
Martin Melčák1†, Tereza-Markéta Durďáková1†, Štěpán Tvrdý1, Jonatan Šercl1, Jong Min Lee2, Pierre Boillat2,3, Jan Heyda1, Pavel Trtik2,*, Ondřej Vopička1,*
1 Department of Physical Chemistry, University of Chemistry and Technology, Prague, Technická 5, 166 28 Prague 6, Czech Republic
2 Laboratory for Neutron Scattering and Imaging, Paul Scherrer Institut, 5232 Villigen PSI, Switzerland
3 Electrochemistry Laboratory, Paul Scherrer Institut, 5232 Villigen PSI, Switzerland
* Corresponding authors: ondrej.vopicka@vscht.cz, pavel.trtik@psi.ch
† Authors contributed equally
MD simulation results
p-xylene + methane liquid
				V_{CH4}^{app} [cm3 mol-1]	overline{V}_{CH4} [cm3 mol-1]	overline{V}_{p-xylene} [cm3 mol-1]
				0.024	0.003	0.021
	absolute pressure	methane molar fraction	methane molarity	apparent molar volume of methane	partial molar volume of methane	partial molar volume of p-xylene	volume fraction of p-xylene
T [K]	p [bar]	x_{CH4}	c_{CH4} [mol dm-3]	V_{CH4}^{app} [cm3 mol-1]	overline{V}_{CH4} [cm3 mol-1]	overline{V}_{p-xylene} [cm3 mol-1]	f_{p-xylene}
260	10	0.05	0.427543	44.0369	44.4507	120.763	0.980995
260	10	0.1	0.883568	44.7051	45.6179	120.684	0.959693
260	10	0.15	1.37087	45.0081	46.3621	120.548	0.936444
260	10	0.2	1.89024	45.882	47.6164	120.354	0.909993
260	10	0.25	2.44634	46.4064	48.4633	120.103	0.881442
260	25	0.05	0.428116	43.8575	44.2984	120.606	0.981035
260	25	0.1	0.884745	44.598	45.5612	120.523	0.95969
260	25	0.15	1.37177	45.4067	46.8303	120.38	0.935759
260	25	0.2	1.8925	45.8712	47.6947	120.176	0.909738
260	25	0.25	2.44966	46.3185	48.4801	119.913	0.88124
260	45	0.05	0.42878	43.5854	44.0264	120.43	0.981122
260	45	0.1	0.886351	44.1332	45.0965	120.347	0.960029
260	45	0.15	1.37412	45.1586	46.581	120.204	0.935992
260	45	0.2	1.89607	45.581	47.4028	120.001	0.910121
260	45	0.25	2.45502	45.9549	48.1145	119.738	0.881878
260	70	0.05	0.429578	43.8148	44.1448	120.196	0.981036
260	70	0.1	0.887962	44.2482	45.0024	120.13	0.96004
260	70	0.15	1.37746	44.7539	45.8818	120.016	0.936799
260	70	0.2	1.90008	45.4281	46.8792	119.853	0.910926
260	70	0.25	2.4607	45.7363	47.4618	119.642	0.883211
260	100	0.05	0.430581	42.7775	43.1577	119.962	0.981417
260	100	0.1	0.889913	43.8551	44.699	119.89	0.960222
260	100	0.15	1.38082	44.2946	45.5493	119.763	0.937104
260	100	0.2	1.90652	44.5745	46.1857	119.583	0.911946
260	100	0.25	2.46831	45.1759	47.0875	119.35	0.883774
273	10	0.05	0.422023	45.5202	46.0248	122.29	0.980576
273	10	0.1	0.872106	45.7911	46.8815	122.196	0.959114
273	10	0.15	1.35153	46.7644	48.3693	122.035	0.934628
273	10	0.2	1.86257	47.6122	49.663	121.807	0.907499
273	10	0.25	2.40943	48.0727	50.5016	121.512	0.87832
273	25	0.05	0.422668	45.0766	45.5747	122.124	0.980737
273	25	0.1	0.872978	46.1481	47.2223	122.031	0.958776
273	25	0.15	1.35381	46.4652	48.0498	121.872	0.93495
273	25	0.2	1.86582	47.3461	49.3711	121.647	0.907883
273	25	0.25	2.41335	47.8987	50.297	121.355	0.878616
273	45	0.05	0.423358	45.0669	45.4572	121.927	0.980755
273	45	0.1	0.874633	45.8014	46.6724	121.852	0.959179
273	45	0.15	1.35602	46.4074	47.7027	121.721	0.935314
273	45	0.2	1.87107	46.6502	48.3142	121.535	0.909601
273	45	0.25	2.41926	47.4942	49.468	121.294	0.880324
273	70	0.05	0.424245	45.4949	45.7839	121.65	0.980576
273	70	0.1	0.876664	45.6936	46.3757	121.59	0.959344
273	70	0.15	1.35898	46.402	47.4291	121.486	0.935545
273	70	0.2	1.87445	46.8163	48.1432	121.336	0.909758
273	70	0.25	2.42562	47.2576	48.8378	121.143	0.881538
273	100	0.05	0.425418	44.1176	44.6177	121.369	0.981019
273	100	0.1	0.879264	44.7497	45.8263	121.277	0.959707
273	100	0.15	1.36307	45.7229	47.3068	121.118	0.935518
273	100	0.2	1.87997	46.3299	48.3542	120.892	0.909095
273	100	0.25	2.43344	46.7423	49.1396	120.601	0.880422
278	10	0.05	0.420017	45.3426	45.9803	122.888	0.980688
278	10	0.1	0.867505	46.4262	47.7656	122.774	0.958563
278	10	0.15	1.34431	47.3092	49.268	122.578	0.933769
278	10	0.2	1.85301	47.9613	50.4574	122.301	0.906502
278	10	0.25	2.39511	48.7379	51.6877	121.943	0.876202
278	25	0.05	0.420612	44.8881	45.5464	122.734	0.980843
278	25	0.1	0.86873	46.1824	47.5588	122.616	0.958684
278	25	0.15	1.34576	47.3764	49.3862	122.416	0.933538
278	25	0.2	1.85643	47.5821	50.1437	122.131	0.906912
278	25	0.25	2.3994	48.452	51.4781	121.764	0.876483
278	45	0.05	0.421274	45.7081	46.17	122.504	0.98055
278	45	0.1	0.870278	46.292	47.3013	122.417	0.958835
278	45	0.15	1.34933	46.7676	48.2599	122.267	0.934881
278	45	0.2	1.85924	47.7278	49.6368	122.055	0.907713
278	45	0.25	2.40482	48.2316	50.4944	121.779	0.87857
278	70	0.05	0.42226	44.905	45.3948	122.254	0.980832
278	70	0.1	0.872061	46.1872	47.2446	122.163	0.9588
278	70	0.15	1.35204	46.6949	48.2551	122.006	0.934757
278	70	0.2	1.86487	47.0993	49.0953	121.783	0.908443
278	70	0.25	2.41153	47.8235	50.1871	121.496	0.878972
278	100	0.05	0.423401	44.3686	44.8752	121.945	0.981
278	100	0.1	0.874725	45.4642	46.5524	121.852	0.959279
278	100	0.15	1.35602	46.2709	47.8727	121.691	0.935084
278	100	0.2	1.87107	46.5539	48.6022	121.463	0.909062
278	100	0.25	2.4201	47.2775	49.702	121.168	0.879716
283	10	0.05	0.418071	45.7935	46.4875	123.445	0.980565
283	10	0.1	0.862817	47.6537	49.0984	123.322	0.957637
283	10	0.15	1.33709	48.1534	50.2644	123.111	0.932792
283	10	0.2	1.84151	49.0955	51.7823	122.813	0.904643
283	10	0.25	2.38096	49.5404	52.7155	122.428	0.874486
283	25	0.05	0.418324	46.9566	47.3351	123.324	0.980199
283	25	0.1	0.864074	47.2034	48.0593	123.25	0.958473
283	25	0.15	1.33918	47.7673	49.0433	123.121	0.934322
283	25	0.2	1.84509	48.591	50.23	122.938	0.907321
283	25	0.25	2.38589	49.0853	51.032	122.7	0.878243
283	45	0.05	0.419168	46.7844	47.0739	123.084	0.980268
283	45	0.1	0.865696	47.2359	47.9219	123.024	0.958514
283	45	0.15	1.34156	47.8279	48.8632	122.919	0.934447
283	45	0.2	1.8495	48.2744	49.6126	122.768	0.908241
283	45	0.25	2.39276	48.6145	50.2091	122.573	0.879861
283	70	0.05	0.420187	46.038	46.4433	122.813	0.980485
283	70	0.1	0.867958	46.6099	47.5129	122.735	0.958761
283	70	0.15	1.34525	47.2821	48.6236	122.6	0.934589
283	70	0.2	1.85498	47.7386	49.4606	122.407	0.908252
283	70	0.25	2.39843	48.4219	50.4649	122.158	0.878963
283	100	0.05	0.421402	45.1915	45.7096	122.491	0.980738
283	100	0.1	0.870324	46.3293	47.4415	122.395	0.958711
283	100	0.15	1.34919	46.9092	48.547	122.231	0.934501
283	100	0.2	1.86007	47.5303	49.6232	121.998	0.907697
283	100	0.25	2.40566	48.1197	50.5975	121.696	0.87828
288	10	0.05	0.415789	46.1523	46.8777	124.115	0.980509
288	10	0.1	0.858224	47.8078	49.3138	123.987	0.957678
288	10	0.15	1.32988	48.3998	50.5975	123.768	0.932711
288	10	0.2	1.83115	49.4784	52.2737	123.458	0.904279
288	10	0.25	2.36725	49.957	53.2594	123.057	0.873922
288	25	0.05	0.41631	47.0084	47.4763	123.925	0.980235
288	25	0.1	0.859379	48.0739	49.0967	123.837	0.957807
288	25	0.15	1.33201	48.3488	49.8634	123.685	0.933581
288	25	0.2	1.83439	49.3291	51.2674	123.469	0.905956
288	25	0.25	2.37225	49.6764	51.9749	123.188	0.876702
288	45	0.05	0.417021	47.2498	47.6466	123.701	0.98013
288	45	0.1	0.861162	47.7193	48.6101	123.624	0.958139
288	45	0.15	1.3343	48.3575	49.6833	123.49	0.933708
288	45	0.2	1.83896	48.8872	50.5903	123.299	0.906967
288	45	0.25	2.3766	49.5904	51.6117	123.052	0.87734
288	70	0.05	0.418261	45.4648	46.1113	123.408	0.980713
288	70	0.1	0.863445	47.1685	48.5228	123.292	0.958103
288	70	0.15	1.33788	47.9371	49.9184	123.094	0.933215
288	70	0.2	1.84406	48.5019	51.0271	122.814	0.905903
288	70	0.25	2.38465	49.0094	51.9946	122.451	0.876011
288	100	0.05	0.419338	45.2951	45.8267	123.099	0.980783
288	100	0.1	0.865786	46.8663	48.003	123.002	0.95844
288	100	0.15	1.34213	47.3499	49.0236	122.834	0.934204
288	100	0.2	1.85012	47.983	50.1213	122.596	0.907269
288	100	0.25	2.39387	48.3388	50.8708	122.288	0.878222
293	10	0.05	0.413491	48.1817	48.6413	124.726	0.979887
293	10	0.1	0.85368	48.6392	49.6518	124.639	0.957613
293	10	0.15	1.32212	49.4338	50.933	124.488	0.932661
293	10	0.2	1.82061	50.2526	52.173	124.273	0.905013
293	10	0.25	2.35343	50.6475	52.9254	123.996	0.875444
293	25	0.05	0.414254	47.2727	47.8915	124.531	0.980161
293	25	0.1	0.855175	48.272	49.5817	124.419	0.957599
293	25	0.15	1.32458	49.0867	51.0062	124.227	0.932438
293	25	0.2	1.82411	49.9455	52.3931	123.955	0.904429
293	25	0.25	2.35717	50.5331	53.4279	123.603	0.874061
293	45	0.05	0.414937	47.7831	48.2006	124.305	0.98
293	45	0.1	0.856851	48.1082	49.0401	124.225	0.95798
293	45	0.15	1.32719	48.939	50.3229	124.085	0.933212
293	45	0.2	1.82893	49.4447	51.2211	123.887	0.90632
293	45	0.25	2.36321	50.1574	52.2651	123.63	0.876487
293	70	0.05	0.415976	47.242	47.6633	124.017	0.980173
293	70	0.1	0.85889	47.9342	48.8707	123.936	0.958025
293	70	0.15	1.33109	48.3657	49.7572	123.795	0.933769
293	70	0.2	1.83418	49.0329	50.8178	123.596	0.906791
293	70	0.25	2.37036	49.7463	51.8636	123.338	0.877065
293	100	0.05	0.41721	46.5322	46.9511	123.68	0.980412
293	100	0.1	0.861385	47.5917	48.5203	123.6	0.958205
293	100	0.15	1.33537	47.8646	49.2451	123.461	0.93424
293	100	0.2	1.84028	48.573	50.3435	123.263	0.907354
293	100	0.25	2.37987	49.0702	51.1711	123.007	0.878219
298	10	0.05	0.411319	49.1057	49.5569	125.35	0.979616
298	10	0.1	0.848923	49.5934	50.5925	125.263	0.957051
298	10	0.15	1.31493	50.0368	51.5195	125.114	0.932256
298	10	0.2	1.81039	50.8606	52.7608	124.902	0.904483
298	10	0.25	2.33726	51.716	53.969	124.627	0.87386
298	25	0.05	0.412075	49.1118	49.5076	125.118	0.979599
298	25	0.1	0.850401	49.6596	50.5538	125.04	0.957009
298	25	0.15	1.31708	50.1231	51.4571	124.905	0.932227
298	25	0.2	1.81375	50.7763	52.4905	124.713	0.904795
298	25	0.25	2.34227	51.5053	53.5408	124.465	0.874593
298	45	0.05	0.412976	47.9662	48.5003	124.892	0.979971
298	45	0.1	0.852453	48.7969	49.9487	124.793	0.957421
298	45	0.15	1.32071	49.2745	50.9722	124.622	0.93268
298	45	0.2	1.81842	50.2357	52.4047	124.381	0.904706
298	45	0.25	2.34917	50.9087	53.4769	124.069	0.874374
298	70	0.05	0.413923	48.5013	48.8127	124.584	0.979795
298	70	0.1	0.85469	48.6037	49.3374	124.52	0.957832
298	70	0.15	1.32387	49.2799	50.3844	124.407	0.933297
298	70	0.2	1.82331	50.0394	51.4647	124.247	0.906164
298	70	0.25	2.35797	50.2784	51.9764	124.039	0.877441
298	100	0.05	0.415186	47.0475	47.5492	124.264	0.980258
298	100	0.1	0.857294	47.8421	48.93	124.17	0.958053
298	100	0.15	1.32832	48.5084	50.1134	124.009	0.933433
298	100	0.2	1.83004	49.2629	51.3156	123.78	0.90609
298	100	0.25	2.36577	49.8119	52.2438	123.484	0.876403
303	10	0.05	0.409312	49.3243	49.9252	125.958	0.979565
303	10	0.1	0.844347	50.4319	51.7135	125.848	0.956336
303	10	0.15	1.30658	51.4032	53.2854	125.66	0.930378
303	10	0.2	1.7995	51.7383	54.1427	125.392	0.90257
303	10	0.25	2.32184	52.7099	55.5539	125.047	0.871013
303	25	0.05	0.409999	48.2503	48.986	125.792	0.979916
303	25	0.1	0.846284	49.1533	50.6878	125.661	0.957104
303	25	0.15	1.30974	50.4576	52.6952	125.438	0.930983
303	25	0.2	1.80331	51.2001	54.0482	125.122	0.902534
303	25	0.25	2.32848	51.9586	55.323	124.714	0.871182
303	45	0.05	0.41081	48.65	49.2014	125.527	0.979788
303	45	0.1	0.847969	49.2761	50.4633	125.425	0.957209
303	45	0.15	1.3125	50.4079	52.1541	125.25	0.931548
303	45	0.2	1.80881	50.6125	52.8459	125.001	0.904412
303	45	0.25	2.33411	51.7467	54.3891	124.68	0.87305
303	70	0.05	0.411972	47.8951	48.4844	125.203	0.980026
303	70	0.1	0.850183	49.0991	50.354	125.096	0.95719
303	70	0.15	1.31722	49.5005	51.3449	124.911	0.932367
303	70	0.2	1.81434	50.2128	52.567	124.649	0.904625
303	70	0.25	2.34188	51.2904	54.0743	124.311	0.873365
303	100	0.05	0.413161	48.4496	48.81	124.819	0.979834
303	100	0.1	0.853066	48.6964	49.5225	124.747	0.957754
303	100	0.15	1.32085	49.6616	50.8961	124.622	0.932774
303	100	0.2	1.82031	49.9937	51.5838	124.443	0.906101
303	100	0.25	2.35249	50.5542	52.4443	124.212	0.876625
313	10	0.05	0.404881	51.1869	51.7439	127.269	0.97905
313	10	0.1	0.835301	51.4758	52.6824	127.166	0.955994
313	10	0.15	1.29268	52.2143	53.9925	126.987	0.930205
313	10	0.2	1.77678	53.6069	55.878	126.735	0.900717
313	10	0.25	2.29425	53.9609	56.6517	126.407	0.870027
313	25	0.05	0.405751	49.0919	49.938	127.086	0.979738
313	25	0.1	0.837111	50.4043	52.149	126.937	0.956345
313	25	0.15	1.29497	51.8049	54.3418	126.685	0.929629
313	25	0.2	1.78279	52.3848	55.6104	126.327	0.900859
313	25	0.25	2.29971	53.4311	57.2375	125.866	0.86837
313	45	0.05	0.406705	49.2948	49.9886	126.779	0.979669
313	45	0.1	0.838803	50.8299	52.2859	126.654	0.956142
313	45	0.15	1.29773	51.9436	54.0729	126.442	0.929828
313	45	0.2	1.7873	52.2295	54.9446	126.14	0.901798
313	45	0.25	2.30636	53.1235	56.3321	125.751	0.870078
313	70	0.05	0.407584	49.6018	50.1139	126.493	0.979574
313	70	0.1	0.84131	49.9329	51.0495	126.397	0.957052
313	70	0.15	1.30221	50.9663	52.6139	126.231	0.931486
313	70	0.2	1.79328	51.5432	53.652	125.996	0.903787
313	70	0.25	2.3151	52.371	54.8689	125.692	0.872973
313	100	0.05	0.40907	49.0191	49.5287	126.055	0.979739
313	100	0.1	0.844176	49.8438	50.9525	125.959	0.956987
313	100	0.15	1.3072	50.52	52.1574	125.795	0.93182
313	100	0.2	1.80028	51.1291	53.2246	125.561	0.904181
313	100	0.25	2.32457	51.9279	54.4102	125.259	0.87352
333	10	0.05	0.396055	55.0932	55.601	129.963	0.977979
333	10	0.1	0.816009	55.5568	56.6811	129.866	0.953748
333	10	0.15	1.26184	55.8718	57.5404	129.698	0.927393
333	10	0.2	1.73293	57.0828	59.22	129.46	0.897376
333	10	0.25	2.23232	57.978	60.5122	129.151	0.864917
333	25	0.05	0.397039	52.7442	53.6472	129.737	0.9787
333	25	0.1	0.818422	53.7977	55.6618	129.578	0.954445
333	25	0.15	1.26511	54.9917	57.703	129.308	0.927
333	25	0.2	1.73828	56.1305	59.5757	128.926	0.896441
333	25	0.25	2.23894	57.2713	61.3369	128.434	0.86267
333	45	0.05	0.397819	54.236	54.623	129.425	0.97827
333	45	0.1	0.820322	54.0132	54.9085	129.347	0.954957
333	45	0.15	1.26865	54.7015	56.0423	129.211	0.928902
333	45	0.2	1.7444	55.4671	57.1934	129.018	0.900232
333	45	0.25	2.24791	56.5043	58.5556	128.767	0.868372
333	70	0.05	0.399562	50.6914	51.608	129.007	0.979379
333	70	0.1	0.822842	53.7917	55.6688	128.848	0.954193
333	70	0.15	1.27293	54.2633	56.9954	128.576	0.927449
333	70	0.2	1.75046	55.0409	58.5127	128.191	0.897576
333	70	0.25	2.25745	55.7964	59.8939	127.695	0.864793
333	100	0.05	0.40099	50.1201	51.0379	128.568	0.979534
333	100	0.1	0.826857	51.8418	53.724	128.408	0.955578
333	100	0.15	1.27848	53.3388	56.072	128.136	0.928313
333	100	0.2	1.75899	54.0271	57.4998	127.752	0.898858
333	100	0.25	2.26954	54.7531	58.8511	127.256	0.866435
370	10	0.05	0.379127	62.661	63.4985	135.481	0.975926
370	10	0.1	0.77987	62.5285	64.3022	135.329	0.949853
370	10	0.15	1.20216	63.8489	66.4437	135.07	0.920124
370	10	0.2	1.64781	64.7499	68.0572	134.702	0.887855
370	10	0.25	2.11119	67.0724	70.9775	134.23	0.850153
370	25	0.05	0.380308	61.9085	62.6112	135.097	0.976188
370	25	0.1	0.781816	62.8596	64.3719	134.967	0.949673
370	25	0.15	1.20576	63.578	65.805	134.743	0.920655
370	25	0.2	1.65289	64.4489	67.2945	134.426	0.888769
370	25	0.25	2.12166	65.9106	69.2772	134.018	0.853018
370	45	0.05	0.381584	60.3367	61.2556	134.705	0.976626
370	45	0.1	0.785032	61.041	62.9592	134.542	0.950575
370	45	0.15	1.21092	62.1988	64.997	134.262	0.921294
370	45	0.2	1.66025	63.2895	66.8499	133.868	0.889013
370	45	0.25	2.13037	65.1238	69.3262	133.359	0.85231
370	70	0.05	0.383311	58.3513	59.2782	134.188	0.977278
370	70	0.1	0.788611	59.9104	61.835	134.024	0.951236
370	70	0.15	1.21714	60.9118	63.7178	133.744	0.922447
370	70	0.2	1.67052	61.6532	65.2237	133.348	0.891043
370	70	0.25	2.14534	63.3984	67.612	132.838	0.854949
370	100	0.05	0.3855	55.5634	56.7243	133.543	0.978133
370	100	0.1	0.792676	59.1032	61.4562	133.344	0.951285
370	100	0.15	1.22437	59.6409	63.0545	133.004	0.922798
370	100	0.2	1.68075	60.5419	64.8732	132.525	0.890965
370	100	0.25	2.16086	61.9494	67.0549	131.908	0.855104
400	10	0.05	0.365123	67.7635	69.7339	140.477	0.974539
400	10	0.1	0.748177	71.3394	75.2623	140.147	0.94369
400	10	0.15	1.15126	71.9695	77.6237	139.586	0.910635
400	10	0.2	1.57021	74.5119	81.6599	138.799	0.871777
400	10	0.25	2.00185	77.7712	86.1793	137.786	0.827482
400	25	0.05	0.366202	68.138	69.8423	140.047	0.974424
400	25	0.1	0.751325	69.7393	73.1658	139.757	0.945029
400	25	0.15	1.15575	71.1159	76.062	139.267	0.912092
400	25	0.2	1.57498	74.3627	80.619	138.578	0.873027
400	25	0.25	2.01429	76.0218	83.3904	137.688	0.832028
400	45	0.05	0.367873	66.1911	67.5646	139.514	0.975145
400	45	0.1	0.755151	67.9489	70.7422	139.277	0.946579
400	45	0.15	1.16254	69.177	73.2242	138.875	0.914874
400	45	0.2	1.58656	71.9282	77.0564	138.309	0.877745
400	45	0.25	2.03502	72.6156	78.6641	137.577	0.839917
400	70	0.05	0.37002	62.6002	64.4379	138.848	0.976157
400	70	0.1	0.759642	65.8931	69.5502	138.54	0.947167
400	70	0.15	1.16904	68.0342	73.2992	138.019	0.914311
400	70	0.2	1.59986	69.2553	75.9159	137.284	0.878545
400	70	0.25	2.04676	71.7217	79.5584	136.339	0.837163
400	100	0.05	0.372027	62.9469	64.1691	138.095	0.976127
400	100	0.1	0.764187	65.1322	67.6278	137.884	0.94832
400	100	0.15	1.179	65.2586	68.8838	137.523	0.918786
400	100	0.2	1.61143	67.9104	72.5061	137.015	0.883162
400	100	0.25	2.06776	69.1162	74.5366	136.359	0.845876

## Sheet: sim_II
Supplementary Dataset
Neutron imaging and molecular simulation of methane and p-xylene systems
Martin Melčák1†, Tereza-Markéta Durďáková1†, Štěpán Tvrdý1, Jonatan Šercl1, Jong Min Lee2, Pierre Boillat2,3, Jan Heyda1, Pavel Trtik2,*, Ondřej Vopička1,*
1 Department of Physical Chemistry, University of Chemistry and Technology, Prague, Technická 5, 166 28 Prague 6, Czech Republic
2 Laboratory for Neutron Scattering and Imaging, Paul Scherrer Institut, 5232 Villigen PSI, Switzerland
3 Electrochemistry Laboratory, Paul Scherrer Institut, 5232 Villigen PSI, Switzerland
* Corresponding authors: ondrej.vopicka@vscht.cz, pavel.trtik@psi.ch
† Authors contributed equally
MD simulation results
p-xylene + methane liquid
			10^9*ucrt(D)_{CH4} [m2 s-1]		10^9*ucrt(D)_{p-xylene} [m2 s-1]
			0.1		0.3
	absolute pressure	methane molar fraction	p-xylene diffusivity (D_B)	p-xylene diffusivity uncertainty	methane diffusivity (D_A)	methane diffusivity uncertainty
T [K]	p [bar]	x_{CH4}	10^9*D_{p-xylene} [m2 s-1]	10^9*ucrt(D_{p-xylene}) [m2 s-1]	10^9*D_{CH4} [m2 s-1]	10^9*ucrt(D_{CH4}) [m2 s-1]
10	260	0.01	1.45714	0.0632002	2.92787	0.17852
10	260	0.02	1.44918	0.082155	2.86492	0.204462
10	260	0.05	1.51068	0.0663132	3.05509	0.19623
10	260	0.1	1.59902	0.0822242	3.25944	0.164408
10	260	0.15	1.67844	0.072055	3.34584	0.137913
10	260	0.2	1.79092	0.0685269	3.68156	0.080979
10	260	0.25	1.92382	0.0678351	3.91871	0.107405
25	260	0.01	1.4211	0.0755831	2.83496	0.260427
25	260	0.02	1.46198	0.0651372	2.81352	0.178659
25	260	0.05	1.47886	0.0842304	2.9664	0.0887269
25	260	0.1	1.59736	0.0736461	3.17518	0.15161
25	260	0.15	1.67657	0.0868591	3.35207	0.140334
25	260	0.2	1.77944	0.0645146	3.51173	0.188689
25	260	0.25	1.93073	0.080979	3.92929	0.0634077
45	260	0.01	1.41169	0.0625084	2.8984	0.204393
45	260	0.02	1.43514	0.0652755	2.94814	0.0643762
45	260	0.05	1.44759	0.0777276	2.74496	0.246315
45	260	0.1	1.55025	0.0764824	2.94579	0.147321
45	260	0.15	1.66737	0.0741995	3.40409	0.172363
45	260	0.2	1.7526	0.0644454	3.58907	0.113562
45	260	0.25	1.88487	0.0730927	3.80076	0.0687344
70	260	0.01	1.39613	0.0624392	2.57707	0.196714
70	260	0.02	1.40692	0.0661749	3.20887	0.206883
70	260	0.05	1.43473	0.0652755	2.95886	0.235315
70	260	0.1	1.50992	0.0743379	3.14287	0.165653
70	260	0.15	1.62248	0.0654139	3.29617	0.140403
70	260	0.2	1.74755	0.0774509	3.52889	0.147044
70	260	0.25	1.82925	0.0988269	3.73808	0.093431
100	260	0.01	1.37613	0.0706023	2.68664	0.130234
100	260	0.02	1.37731	0.0625084	2.83849	0.159773
100	260	0.05	1.43604	0.0780043	2.75527	0.116675
100	260	0.1	1.4743	0.0923934	3.03544	0.195953
100	260	0.15	1.6204	0.0816708	3.27736	0.1036
100	260	0.2	1.72984	0.0795262	3.47673	0.0849913
100	260	0.25	1.81749	0.0728851	3.63335	0.17264
10	273	0.01	1.74949	0.0940557	3.33907	0.340399
10	273	0.02	1.72832	0.0663844	3.13949	0.145732
10	273	0.05	1.79784	0.0725413	3.57911	0.175271
10	273	0.1	1.88515	0.072057	3.57386	0.170082
10	273	0.15	1.96699	0.110036	3.97412	0.110728
10	273	0.2	2.1344	0.0737173	4.33468	0.088729
10	273	0.25	2.27587	0.0738557	4.59147	0.101873
25	273	0.01	1.68294	0.0753084	3.19898	0.19388
25	273	0.02	1.68965	0.0742015	3.20271	0.30415
25	273	0.05	1.76955	0.0767611	3.24201	0.0818803
25	273	0.1	1.84952	0.0856851	3.72425	0.147945
25	273	0.15	1.95121	0.0835406	3.97364	0.175132
25	273	0.2	2.11945	0.0694974	4.12645	0.181912
25	273	0.25	2.25885	0.0766228	4.60011	0.092257
45	273	0.01	1.68246	0.0756543	3.63563	0.353889
45	273	0.02	1.68329	0.0758618	3.23751	0.0777296
45	273	0.05	1.7398	0.0662461	3.4346	0.264096
45	273	0.1	1.83084	0.0719187	3.80297	0.243135
45	273	0.15	1.94485	0.0734406	4.0718	0.0833331
45	273	0.2	2.0987	0.0820187	4.2747	0.0815344
45	273	0.25	2.21105	0.0850625	4.49524	0.106923
70	273	0.01	1.66724	0.068944	3.33941	0.203426
70	273	0.02	1.65326	0.0795283	3.06491	0.348009
70	273	0.05	1.69269	0.0707426	3.41834	0.200106
70	273	0.1	1.83001	0.0822954	3.56694	0.120689
70	273	0.15	1.94997	0.118268	3.75455	0.0880372
70	273	0.2	2.02067	0.0711577	4.07982	0.0923262
70	273	0.25	2.18344	0.0740632	4.40987	0.122626
100	273	0.01	1.60816	0.0674913	3.41744	0.271013
100	273	0.02	1.65395	0.0784214	3.3484	0.313627
100	273	0.05	1.66855	0.0694283	3.21607	0.0762769
100	273	0.1	1.75675	0.0676296	3.65085	0.165586
100	273	0.15	1.85118	0.0783522	3.67624	0.0733022
100	273	0.2	1.99189	0.0793207	3.96063	0.2587
100	273	0.25	2.11766	0.0924646	4.34263	0.219337
10	278	0.01	1.83398	0.0754688	3.52068	0.125554
10	278	0.02	1.8521	0.0772674	3.90725	0.124032
10	278	0.05	1.92951	0.0744311	3.75616	0.0865373
10	278	0.1	1.98797	0.0761606	4.10759	0.188229
10	278	0.15	2.13366	0.0823866	4.20665	0.111857
10	278	0.2	2.25548	0.0935243	4.61902	0.0808647
10	278	0.25	2.41224	0.0915182	4.89871	0.125415
25	278	0.01	1.77843	0.097675	3.16019	0.447163
25	278	0.02	1.81129	0.0709031	3.55022	0.288053
25	278	0.05	1.86283	0.0690352	3.79047	0.090688
25	278	0.1	1.98942	0.0766448	3.99932	0.122856
25	278	0.15	2.09665	0.0739469	4.27182	0.11995
25	278	0.2	2.2359	0.0666832	4.44566	0.194594
25	278	0.25	2.39688	0.0707647	5.01507	0.169966
45	278	0.01	1.82173	0.091449	3.20592	0.40704
45	278	0.02	1.80997	0.0711798	3.26071	0.432221
45	278	0.05	1.85127	0.0857072	3.61248	0.124931
45	278	0.1	1.96583	0.080588	3.80791	0.232157
45	278	0.15	2.08586	0.0729092	4.0795	0.120089
45	278	0.2	2.2157	0.0776133	4.53047	0.152879
45	278	0.25	2.32362	0.0675133	4.7883	0.0801729
70	278	0.01	1.77262	0.0670291	3.25151	0.466879
70	278	0.02	1.79081	0.0852229	3.63683	0.219221
70	278	0.05	1.80133	0.076299	3.72621	0.214932
70	278	0.1	1.90745	0.0669599	3.72261	0.066614
70	278	0.15	2.02097	0.0703496	4.23799	0.194455
70	278	0.2	2.16783	0.0804496	4.29568	0.149489
70	278	0.25	2.31428	0.0670291	4.60498	0.146307
100	278	0.01	1.71921	0.0723558	3.41131	0.113863
100	278	0.02	1.74723	0.0668907	3.48132	0.119743
100	278	0.05	1.78113	0.06779	3.62064	0.349484
100	278	0.1	1.90558	0.0766448	3.79193	0.0943545
100	278	0.15	2.00602	0.0920716	3.93589	0.0840469
100	278	0.2	2.11629	0.0808647	4.28309	0.110957
100	278	0.25	2.27693	0.100373	4.64835	0.0792736
10	283	0.01	1.98135	0.098458	3.84141	0.379391
10	283	0.02	1.95997	0.0805409	3.64287	0.38617
10	283	0.05	2.05447	0.0788114	3.75487	0.220765
10	283	0.1	2.09024	0.0853142	4.14884	0.127236
10	283	0.15	2.20265	0.0723087	4.30767	0.122048
10	283	0.2	2.36051	0.0846916	4.8052	0.127305
10	283	0.25	2.57912	0.0835847	5.0678	0.239512
25	283	0.01	1.90539	0.0730696	3.43049	0.143631
25	283	0.02	1.91598	0.0753525	4.47847	0.34916
25	283	0.05	1.99498	0.0685039	3.73502	0.33816
25	283	0.1	2.0984	0.0714785	4.31853	0.139757
25	283	0.15	2.21801	0.0696799	4.43489	0.0768053
25	283	0.2	2.31991	0.0750758	4.76812	0.0974204
25	283	0.25	2.52398	0.0745916	5.20159	0.17912
45	283	0.01	1.90442	0.0788806	3.13407	0.435632
45	283	0.02	1.91432	0.0727929	3.32998	0.311527
45	283	0.05	1.95956	0.0765286	3.91426	0.106552
45	283	0.1	2.05295	0.0865594	4.19664	0.217514
45	283	0.15	2.19345	0.0783964	4.40016	0.142386
45	283	0.2	2.36259	0.0948608	4.85038	0.262479
45	283	0.25	2.49396	0.0773587	5.03896	0.0918169
70	283	0.01	1.82715	0.0954834	3.61153	0.244977
70	283	0.02	1.91549	0.0705101	3.62668	0.166944
70	283	0.05	1.93113	0.0694032	4.03449	0.325777
70	283	0.1	2.0443	0.0789498	4.15188	0.213916
70	283	0.15	2.15602	0.0709251	4.13673	0.193232
70	283	0.2	2.32606	0.0938923	4.72143	0.110841
70	283	0.25	2.45557	0.0734847	4.96798	0.176353
100	283	0.01	1.83995	0.0871128	4.16427	0.382158
100	283	0.02	1.84099	0.0683655	3.16803	0.380912
100	283	0.05	1.91438	0.0970745	3.77147	0.132148
100	283	0.1	1.99885	0.092993	3.88735	0.0726546
100	283	0.15	2.10532	0.0784655	4.17949	0.117897
100	283	0.2	2.25453	0.103231	4.40757	0.15214
100	283	0.25	2.37663	0.068919	5.0063	0.117067
10	288	0.01	2.02952	0.089141	4.06343	0.434478
10	288	0.02	2.05532	0.0777266	4.26965	0.229434
10	288	0.05	2.15183	0.084852	4.3326	0.177066
10	288	0.1	2.19686	0.0955054	4.45684	0.114253
10	288	0.15	2.35196	0.0812547	4.65414	0.191248
10	288	0.2	2.50809	0.0867198	5.20162	0.104568
10	288	0.25	2.68775	0.078626	5.372	0.164545
25	288	0.01	2.05816	0.0737143	4.13184	0.117988
25	288	0.02	2.05207	0.0865815	3.73144	0.244515
25	288	0.05	2.08998	0.0816698	3.93102	0.22895
25	288	0.1	2.24743	0.0777266	4.56739	0.141993
25	288	0.15	2.30948	0.0842986	4.90353	0.113561
25	288	0.2	2.50201	0.0694944	5.07751	0.147666
25	288	0.25	2.67682	0.0764814	5.42804	0.100348
45	288	0.01	1.97687	0.0911472	3.73753	0.134245
45	288	0.02	2.0089	0.080563	3.8148	0.213039
45	288	0.05	2.07974	0.0711547	4.33537	0.0977883
45	288	0.1	2.17998	0.0913547	4.22551	0.319089
45	288	0.15	2.34089	0.0994486	4.58171	0.0968198
45	288	0.2	2.47088	0.0773808	4.93514	0.079802
45	288	0.25	2.58066	0.113976	5.32157	0.124076
70	288	0.01	1.95965	0.0773116	3.49229	0.412618
70	288	0.02	1.97653	0.0887952	4.01936	0.145936
70	288	0.05	2.05352	0.0868582	4.04931	0.152992
70	288	0.1	2.12997	0.0755129	4.34367	0.17596
70	288	0.15	2.26984	0.0981342	4.34166	0.310995
70	288	0.2	2.44376	0.0769657	5.00909	0.0753054
70	288	0.25	2.59782	0.0819465	5.21019	0.104568
100	288	0.01	1.93841	0.0709472	3.47285	0.156106
100	288	0.02	1.94208	0.0703246	3.81625	0.147804
100	288	0.05	2.00455	0.0824308	4.15467	0.100279
100	288	0.1	2.09289	0.087965	4.17003	0.161571
100	288	0.15	2.24224	0.0773808	4.45283	0.0758588
100	288	0.2	2.34573	0.079041	4.85247	0.245345
100	288	0.25	2.53168	0.0942602	5.22182	0.077865
10	293	0.01	2.1477	0.0791323	4.40713	0.411257
10	293	0.02	2.17938	0.0733905	4.35787	0.307697
10	293	0.05	2.24386	0.0806542	4.58796	0.0717302
10	293	0.1	2.38934	0.0878487	4.91448	0.104728
10	293	0.15	2.5149	0.0706925	5.02592	0.220048
10	293	0.2	2.68999	0.0740823	5.47565	0.0753275
10	293	0.25	2.86092	0.0897857	5.68132	0.264184
25	293	0.01	2.16824	0.0754658	4.17171	0.651443
25	293	0.02	2.20186	0.093798	4.18133	0.328174
25	293	0.05	2.24572	0.0740823	4.46503	0.0768494
25	293	0.1	2.36637	0.0834213	4.8224	0.125828
25	293	0.15	2.49497	0.0997474	4.92271	0.0812076
25	293	0.2	2.61493	0.108671	5.18012	0.116558
25	293	0.25	2.78635	0.0993323	5.75569	0.088748
45	293	0.01	2.0698	0.081761	4.57627	0.546362
45	293	0.02	2.17987	0.0851508	4.44926	0.580466
45	293	0.05	2.21598	0.074359	4.38949	0.0992631
45	293	0.1	2.33593	0.0916535	4.46198	0.257266
45	293	0.15	2.4875	0.0946282	5.00649	0.0784405
45	293	0.2	2.57065	0.101546	5.19859	0.112822
45	293	0.25	2.77189	0.074359	5.80826	0.243569
70	293	0.01	2.09263	0.0908926	3.77581	0.423985
70	293	0.02	2.08226	0.0872953	4.20796	0.17356
70	293	0.05	2.12203	0.0818994	4.39952	0.221293
70	293	0.1	2.2902	0.113306	4.70307	0.154536
70	293	0.15	2.38069	0.0903391	4.7149	0.0994707
70	293	0.2	2.54167	0.115174	5.23318	0.0971878
70	293	0.25	2.75647	0.110608	5.56448	0.158203
100	293	0.01	2.05486	0.105143	3.72461	0.157234
100	293	0.02	2.05189	0.0830063	4.08711	0.0818994
100	293	0.05	2.09471	0.079409	4.26635	0.163322
100	293	0.1	2.22518	0.0895782	4.61473	0.275183
100	293	0.15	2.31054	0.0797549	4.73372	0.230148
100	293	0.2	2.43555	0.117042	4.89822	0.101131
100	293	0.25	2.68251	0.126865	5.38351	0.105351
10	298	0.01	2.2867	0.0887009	4.61869	0.181054
10	298	0.02	2.30738	0.0761797	5.09229	0.452924
10	298	0.05	2.40499	0.109593	4.5031	0.21419
10	298	0.1	2.48102	0.0986626	5.14383	0.164382
10	298	0.15	2.63294	0.0718906	5.54859	0.0856571
10	298	0.2	2.811	0.109316	5.67975	0.174482
10	298	0.25	2.98803	0.102329	5.94532	0.242276
25	298	0.01	2.28829	0.0949961	4.87334	0.0916756
25	298	0.02	2.31354	0.0882167	4.35734	0.179324
25	298	0.05	2.34827	0.0956187	4.62976	0.128824
25	298	0.1	2.44588	0.100669	4.95137	0.229894
25	298	0.15	2.67583	0.0985934	5.4148	0.254383
25	298	0.2	2.79481	0.0940968	5.7519	0.168394
25	298	0.25	2.97931	0.0903612	6.21062	0.267942
45	298	0.01	2.24353	0.094166	4.30829	0.226227
45	298	0.02	2.30441	0.0960338	4.12573	0.303568
45	298	0.05	2.30904	0.0746578	4.6593	0.109524
45	298	0.1	2.42893	0.0806763	4.9199	0.112152
45	298	0.15	2.56971	0.0817139	5.18326	0.207341
45	298	0.2	2.73068	0.0848269	5.66986	0.0871098
45	298	0.25	2.97606	0.077079	5.91136	0.114089
70	298	0.01	2.21641	0.08794	4.54557	0.0870407
70	298	0.02	2.20057	0.0863489	4.47003	0.0784626
70	298	0.05	2.29002	0.0734817	4.48331	0.179878
70	298	0.1	2.37691	0.0726516	4.7648	0.0800537
70	298	0.15	2.54764	0.08794	5.14729	0.109454
70	298	0.2	2.69942	0.0808146	5.26973	0.104058
70	298	0.25	2.88585	0.0716139	5.82281	0.112014
100	298	0.01	2.12807	0.0803304	4.5574	0.166457
100	298	0.02	2.15907	0.0784626	4.22175	0.236189
100	298	0.05	2.24256	0.0870407	4.42901	0.116372
100	298	0.1	2.32814	0.0944427	4.63779	0.122667
100	298	0.15	2.4925	0.078255	4.94245	0.172614
100	298	0.2	2.6236	0.0790852	5.30245	0.162514
100	298	0.25	2.82622	0.0787393	5.6489	0.201876
10	303	0.01	2.43372	0.0994456	4.78052	0.352845
10	303	0.02	2.45801	0.0791764	4.80391	0.296188
10	303	0.05	2.52296	0.0753716	5.1222	0.141229
10	303	0.1	2.62798	0.0975778	5.28193	0.334444
10	303	0.15	2.83966	0.100552	5.74985	0.24638
10	303	0.2	3.00244	0.0845031	6.11539	0.0874778
10	303	0.25	3.21087	0.0894148	6.62039	0.276265
25	303	0.01	2.38011	0.0756483	5.04285	0.327249
25	303	0.02	2.43995	0.108715	4.86589	0.104288
25	303	0.05	2.46513	0.079799	5.18224	0.193943
25	303	0.1	2.58751	0.078623	5.2326	0.180038
25	303	0.15	2.72358	0.0815285	5.49341	0.11342
25	303	0.2	2.95325	0.100968	5.79115	0.117432
25	303	0.25	3.13042	0.0892764	6.28439	0.0977853
45	303	0.01	2.36019	0.0746106	4.62501	0.168001
45	303	0.02	2.3503	0.100898	4.41734	0.122551
45	303	0.05	2.43476	0.0900374	4.91819	0.0921127
45	303	0.1	2.54489	0.0914901	5.28622	0.180661
45	303	0.15	2.68422	0.0857483	5.58285	0.120199
45	303	0.2	2.88781	0.111413	5.9046	0.13106
45	303	0.25	3.13768	0.0808367	6.47318	0.0793839
70	303	0.01	2.32671	0.0813209	4.74711	0.19754
70	303	0.02	2.3413	0.0851949	4.54179	0.292729
70	303	0.05	2.38385	0.0732963	4.60779	0.139984
70	303	0.1	2.54019	0.0777237	5.00584	0.129469
70	303	0.15	2.66187	0.0815976	5.43066	0.142059
70	303	0.2	2.86187	0.0862326	5.58348	0.20515
70	303	0.25	2.99587	0.112451	6.02393	0.128016
100	303	0.01	2.29295	0.0792456	4.64424	0.367511
100	303	0.02	2.29883	0.0916977	4.55985	0.285397
100	303	0.05	2.34753	0.0756483	4.85178	0.21857
100	303	0.1	2.4901	0.0800065	5.04783	0.0845031
100	303	0.15	2.57934	0.100968	5.09999	0.0928737
100	303	0.2	2.78619	0.0788305	5.75289	0.37941
100	303	0.25	2.96958	0.0762017	6.03611	0.114526
10	313	0.01	2.63584	0.10876	5.32154	0.549563
10	313	0.02	2.73193	0.10281	5.01225	0.459147
10	313	0.05	2.80117	0.104125	5.4599	0.287931
10	313	0.1	2.95212	0.0931945	5.806	0.102741
10	313	0.15	3.05049	0.094163	6.17831	0.134909
10	313	0.2	3.27463	0.110766	6.78335	0.17856
10	313	0.25	3.53004	0.0758308	7.24449	0.149298
25	313	0.01	2.69	0.0816418	5.615	0.355587
25	313	0.02	2.71449	0.0794281	5.03514	0.229821
25	313	0.05	2.7587	0.0808808	5.42863	0.105716
25	313	0.1	2.89802	0.0972069	5.73412	0.113118
25	313	0.15	3.00587	0.0978986	6.03	0.192465
25	313	0.2	3.283	0.148053	6.71846	0.100043
25	313	0.25	3.4951	0.0769377	7.03121	0.0925719
45	313	0.01	2.63694	0.077076	5.54969	0.673599
45	313	0.02	2.56341	0.120036	5.31123	0.283089
45	313	0.05	2.721	0.0757616	5.27602	0.134079
45	313	0.1	2.8332	0.10959	5.69254	0.163134
45	313	0.15	3.03603	0.0839938	5.95508	0.11879
45	313	0.2	3.19293	0.0850315	6.61317	0.11291
45	313	0.25	3.43159	0.0866226	7.08821	0.252235
70	313	0.01	2.55843	0.0774219	5.37377	0.346317
70	313	0.02	2.5825	0.0943706	5.32756	0.155524
70	313	0.05	2.59177	0.0924336	5.50978	0.194956
70	313	0.1	2.82566	0.0880753	5.74159	0.101842
70	313	0.15	2.94672	0.0872452	5.98966	0.118306
70	313	0.2	3.10936	0.0767301	6.50691	0.119206
70	313	0.25	3.33488	0.114778	6.82741	0.146462
100	313	0.01	2.51907	0.0789438	4.40465	0.468901
100	313	0.02	2.53608	0.0819185	5.12764	0.216401
100	313	0.05	2.60097	0.0783904	5.32687	0.338362
100	313	0.1	2.74133	0.0939555	5.51254	0.169706
100	313	0.15	2.89325	0.0814342	5.73377	0.0985212
100	313	0.2	3.05409	0.0754157	6.35928	0.214741
100	313	0.25	3.25187	0.085239	6.37623	0.270291
10	333	0.01	3.26759	0.0881636	6.77064	0.433363
10	333	0.02	3.30114	0.109125	6.66099	0.147726
10	333	0.05	3.38222	0.0970876	6.90892	0.423124
10	333	0.1	3.53822	0.0960499	7.23953	0.300886
10	333	0.15	3.71268	0.115697	7.28684	0.126281
10	333	0.2	3.98096	0.0818684	8.07651	0.246028
10	333	0.25	4.31177	0.102483	8.82322	0.165851
25	333	0.01	3.22899	0.0817992	6.76227	0.567292
25	333	0.02	3.21751	0.094528	6.68486	0.175882
25	333	0.05	3.33822	0.0842204	6.83712	0.382171
25	333	0.1	3.49332	0.10781	7.02784	0.374008
25	333	0.15	3.68806	0.124759	6.96558	0.268511
25	333	0.2	3.88743	0.0809691	8.1028	0.331602
25	333	0.25	4.15549	0.0837362	8.71191	0.300471
45	333	0.01	3.13276	0.123099	6.26349	0.0840129
45	333	0.02	3.22436	0.12469	6.14582	0.143091
45	333	0.05	3.26842	0.111407	6.4621	0.148902
45	333	0.1	3.39785	0.0886478	6.87399	0.333123
45	333	0.15	3.61245	0.0813841	7.39684	0.107395
45	333	0.2	3.79701	0.109125	7.63495	0.367159
45	333	0.25	4.06895	0.109609	8.25873	0.175397
70	333	0.01	3.10461	0.0823526	5.55435	0.451557
70	333	0.02	3.14591	0.0866417	6.5254	0.167511
70	333	0.05	3.25687	0.0947355	6.06087	0.503302
70	333	0.1	3.39938	0.0901006	7.03552	0.109125
70	333	0.15	3.58816	0.101584	7.12967	0.168618
70	333	0.2	3.81119	0.0800006	7.76307	0.129186
70	333	0.25	4.08818	0.0880944	8.44793	0.0954273
100	333	0.01	3.00824	0.0827677	6.5254	0.500742
100	333	0.02	3.07604	0.124897	6.08785	0.63391
100	333	0.05	3.14411	0.10871	6.16913	0.0894088
100	333	0.1	3.25182	0.091415	6.50299	0.181762
100	333	0.15	3.51407	0.10449	6.70409	0.439104
100	333	0.2	3.72659	0.114244	7.4454	0.0874026
100	333	0.25	3.93143	0.0981253	8.36326	0.37636
10	370	0.01	4.46916	0.116745	9.107	0.37478
10	370	0.02	4.53073	0.104362	8.86585	0.195193
10	370	0.05	4.6621	0.0888665	9.12526	0.286301
10	370	0.1	4.90464	0.0901117	9.81373	0.122764
10	370	0.15	5.15748	0.112871	10.281	0.17866
10	370	0.2	5.48981	0.096061	11.286	0.185162
10	370	0.25	5.91727	0.0907343	12.2856	0.492936
25	370	0.01	4.40752	0.0893507	9.63663	1.30253
25	370	0.02	4.36449	0.114393	8.34452	0.505111
25	370	0.05	4.62156	0.141719	8.85021	0.252957
25	370	0.1	4.83836	0.105884	9.66395	0.19208
25	370	0.15	5.12275	0.109066	10.5454	0.49259
25	370	0.2	5.48096	0.104847	11.3299	0.163717
25	370	0.25	5.80872	0.151334	12.0353	0.325871
45	370	0.01	4.42046	0.0948158	8.47077	0.521022
45	370	0.02	4.37328	0.107199	8.35254	0.108306
45	370	0.05	4.53495	0.115708	9.57008	0.396018
45	370	0.1	4.73729	0.0995891	9.64043	0.137845
45	370	0.15	5.05171	0.205432	10.4738	0.330644
45	370	0.2	5.41794	0.168975	10.9596	0.0907343
45	370	0.25	5.85867	0.140543	11.3421	0.255793
70	370	0.01	4.31745	0.0932247	9.07947	0.754222
70	370	0.02	4.27608	0.104432	7.87639	1.21343
70	370	0.05	4.44591	0.119789	8.51636	0.770133
70	370	0.1	4.62612	0.0937089	8.95121	0.245555
70	370	0.15	4.94116	0.114186	9.84299	0.183087
70	370	0.2	5.18045	0.137084	10.3479	0.281874
70	370	0.25	5.60935	0.163095	11.4302	0.409784
100	370	0.01	4.16062	0.0991048	7.83212	0.27461
100	370	0.02	4.19992	0.143171	8.88134	0.334172
100	370	0.05	4.32333	0.116123	8.45348	0.152372
100	370	0.1	4.54318	0.0986206	8.83776	0.553744
100	370	0.15	4.76524	0.11799	9.72615	0.405426
100	370	0.2	5.02853	0.172157	10.4156	0.323173
100	370	0.25	5.47819	0.0974446	10.9675	0.321582
10	400	0.01	5.68019	0.110167	12.1904	0.114595
10	400	0.02	5.78139	0.115079	11.1476	0.446512
10	400	0.05	5.90958	0.188062	11.4698	0.155202
10	400	0.1	6.24516	0.128154	12.7008	0.0964009
10	400	0.15	6.63436	0.188062	13.4674	0.105325
10	400	0.2	6.91246	0.17312	14.4106	0.292175
10	400	0.25	7.66159	0.128776	15.6239	0.219331
25	400	0.01	5.69624	0.116601	12.2585	1.63866
25	400	0.02	5.6144	0.189515	9.51023	1.7398
25	400	0.05	5.81017	0.131059	11.4447	0.208954
25	400	0.1	6.15247	0.113142	12.4359	0.254404
25	400	0.15	6.40199	0.102696	13.3856	0.279931
25	400	0.2	7.00675	0.112035	14.5217	0.523161
25	400	0.25	7.59421	0.170698	15.5206	0.275296
45	400	0.01	5.52834	0.108369	10.8416	1.03709
45	400	0.02	5.48164	0.122343	11.8997	0.554014
45	400	0.05	5.69499	0.14365	11.4608	0.463391
45	400	0.1	5.96236	0.117846	11.7273	0.193596
45	400	0.15	6.3793	0.110444	12.6754	0.457718
45	400	0.2	6.68666	0.150844	14.1407	0.632255
45	400	0.25	7.29937	0.141782	14.5083	0.297433
70	400	0.01	5.30884	0.101451	9.86076	0.377057
70	400	0.02	5.45688	0.129952	10.8037	0.321161
70	400	0.05	5.60893	0.10152	10.6937	1.29035
70	400	0.1	5.93677	0.131474	11.9866	0.219746
70	400	0.15	6.24738	0.194911	12.4215	0.200652
70	400	0.2	6.49552	0.151467	13.5455	0.352568
70	400	0.25	7.05047	0.124211	14.4115	0.166133
100	400	0.01	5.1949	0.101382	10.2404	0.142543
100	400	0.02	5.30372	0.133065	11.3675	0.32123
100	400	0.05	5.49423	0.0985454	10.9431	0.250461
100	400	0.1	5.75317	0.0980612	11.135	0.240361
100	400	0.15	6.03445	0.136939	12.9891	0.657505
100	400	0.2	6.53128	0.0990297	13.0685	0.131128
100	400	0.25	6.77389	0.155617	14.39	0.183081

## Sheet: sim_III
Supplementary Dataset
Neutron imaging and molecular simulation of methane and p-xylene systems
Martin Melčák1†, Tereza-Markéta Durďáková1†, Štěpán Tvrdý1, Jonatan Šercl1, Jong Min Lee2, Pierre Boillat2,3, Jan Heyda1, Pavel Trtik2,*, Ondřej Vopička1,*
1 Department of Physical Chemistry, University of Chemistry and Technology, Prague, Technická 5, 166 28 Prague 6, Czech Republic
2 Laboratory for Neutron Scattering and Imaging, Paul Scherrer Institut, 5232 Villigen PSI, Switzerland
3 Electrochemistry Laboratory, Paul Scherrer Institut, 5232 Villigen PSI, Switzerland
* Corresponding authors: ondrej.vopicka@vscht.cz, pavel.trtik@psi.ch
† Authors contributed equally
MD simulation results											MD simulation results
p-xylene + methane liquid and gas/superctirical											p-xylene liquid and its vapor
	absolute pressure	interfacial energy	interfacial energy uncertainty	methane molar fraction in liquid	apparent Henry's law constant	true Henry's law constant (for x_{CH4} -> 0)
T [K]	p [bar]	g [mN m-1]	ucrt(g) [mN m-1]	x_{CH4}	H [bar]	H¥ [bar]					T [K]	g [mN m-1]	ucrt(g) [mN m-1]
260	10	28.85	0.33	0.04	238.97	163.63					260	32.0121	0.285
260	25.16	24.68	0.19	0.11	232.89	167.46					273	30.8549	0.32
260	43.75	20.26	0.09	0.17	258.82	171.26					278	29.909	0.315
260	70.24	15.42	0.21	0.26	268.55	175.84					283	29.4736	0.24
260	99.06	10.48	0.44	0.34	294.8	182.34					288	29.0711	0.205
273	9.44	27.91	0.25	0.04	235.99	197.52					293	28.784	0.15
273	25.78	23.78	0.22	0.1	255.61	201.56					298	27.7969	0.043
273	45.56	20.31	0.22	0.16	280.97	205.37					303	26.8293	0.185
273	70.8	15.35	0.19	0.24	296.32	215.06					313	26.5359	0.09
273	97.15	11.76	0.29	0.31	315.86	220.49					333	23.9861	0.25
278	10.8	27.34	0.23	0.04	262.88	210.74					370	19.522	0.32
278	25.99	24.04	0.26	0.1	269.84	214.37					400	17.5726	0.25
278	44.6	20.52	0.19	0.16	281.38	221.95
278	70.24	15.47	0.19	0.24	296.45	227.39
278	101	11.62	0.12	0.32	318.52	236.67
283	10.32	26.93	0.27	0.04	274.21	224.61
283	26.29	23.68	0.19	0.1	269.75	228.07
283	44.84	20.26	0.29	0.15	295.91	235.34
283	72.33	15.86	0.26	0.23	316.27	243.06
283	98.91	12	0.22	0.3	333.49	252.93
288	9.78	26.94	0.28	0.03	281.96	235.77
288	24.93	23.54	0.13	0.09	287.52	240.33
288	46.57	19.99	0.23	0.16	298.75	246.53
288	68.8	15.73	0.13	0.22	314.1	257.14
288	98.89	12.17	0.2	0.3	334.06	268.84
293	9.94	26.12	0.2	0.03	290.24	247.17
293	24.62	23.09	0.26	0.08	294	253.19
293	43.9	19.72	0.21	0.14	309.55	261.28
293	70.21	15.59	0.19	0.22	314.57	269
293	101.31	12.47	0.24	0.29	350	279.73
298	10.64	25.86	0.33	0.04	285.81	258.28
298	24.37	23.13	0.25	0.08	303.32	265.34
298	43.85	19.28	0.36	0.13	326.94	272.57
298	69.33	15.97	0.13	0.21	333	284.06
298	99.16	12.6	0.15	0.28	351.53	293.72
303	10.91	24.73	0.41	0.04	300.93	270.14
303	25.02	23.09	0.43	0.08	319.62	275.87
303	42.62	19.3	0.1	0.13	323.32	284.76
303	70.57	15.39	0.21	0.22	327.84	295.36
303	101.75	12.04	0.3	0.28	364.28	310.75
313	10.42	23.96	0.21	0.03	316.62	290.4
313	25.14	21.54	0.27	0.08	334.94	296.36
313	45.27	18.62	0.32	0.14	334.39	307.15
313	68.32	15.06	0.25	0.19	354.17	318.91
313	98.69	11.68	0.33	0.27	369.27	334.79
333	10.8	22.7	0.23	0.03	347.46	323.43
333	24.54	20.01	0.33	0.07	339.65	331.34
333	45.16	17.53	0.37	0.12	362.71	343.97
333	70.51	14.89	0.13	0.19	368.54	357.68
333	99.31	11.93	0.15	0.25	394.76	376.87
370	10.62	19.1	0.32	0.03	390.56	361.34
370	26.57	17.56	0.45	0.07	386.48	373.45
370	45.53	15.49	0.29	0.12	393.88	386.86
370	69.58	12.81	0.32	0.18	391.63	404.93
370	100.91	10.33	0.31	0.25	410.4	427.18
400	11.18	16.19	0.15	0.03	422.78	378.93
400	26.07	14.67	0.42	0.06	406.42	388.78
400	46.45	12.89	0.12	0.11	408.65	405.64
400	71.04	10.72	0.33	0.17	409.71	426.67
400	102.05	8.35	0.38	0.25	404.62	449.64

## Sheet: sim_IV
Supplementary Dataset
Neutron imaging and molecular simulation of methane and p-xylene systems
Martin Melčák1†, Tereza-Markéta Durďáková1†, Štěpán Tvrdý1, Jonatan Šercl1, Jong Min Lee2, Pierre Boillat2,3, Jan Heyda1, Pavel Trtik2,*, Ondřej Vopička1,*
1 Department of Physical Chemistry, University of Chemistry and Technology, Prague, Technická 5, 166 28 Prague 6, Czech Republic
2 Laboratory for Neutron Scattering and Imaging, Paul Scherrer Institut, 5232 Villigen PSI, Switzerland
3 Electrochemistry Laboratory, Paul Scherrer Institut, 5232 Villigen PSI, Switzerland
* Corresponding authors: ondrej.vopicka@vscht.cz, pavel.trtik@psi.ch
† Authors contributed equally
											p-xylene diffusivity (D_B)	p-xylene diffusivity uncertainty	methane diffusivity (D_A)	methane diffusivity uncertainty
MD simulation results											10^9*D_{p-xylene} [m2 s-1]	10^9*ucrt(D_{p-xylene}) [m2 s-1]	10^9*D_{CH4} [m2 s-1]	10^9*ucrt(D_{CH4}) [m2 s-1]
Infinitely diluted p-xylene in liquid and superctirical methane
	Absolute pressure	p-xylene diffusivity (D_B)	p-xylene diffusivity uncertainty	methane diffusivity (D_A)	methane diffusivity uncertainty	density	viscosity
T [K]	p [bar]	10^9*D_{p-xylene} [m2 s-1]	10^9*ucrt(D_{p-xylene}) [m2 s-1]	10^9*D_{CH4} [m2 s-1]	10^9*ucrt(D_{CH4}) [m2 s-1]	r [kg m-3]	h [mPa s-1]	physical state (considered as pure methane)
95	50	0.8482	0.248	2.0876	0.0282	445.537	0.241397	liquid
100	50	1.3062	0.1593	2.5747	0.0235	439.278	0.213258	liquid
105	50	1.1762	0.1252	3.1041	0.0588	431.45	0.182601	liquid
110	50	1.2908	0.332	3.6863	0.0687	425.097	0.162594	liquid
115	50	2.4062	0.3073	4.3475	0.0843	417.821	0.137083	liquid
120	50	2.0566	0.4012	5.0658	0.1124	410.531	0.117829	liquid
125	50	2.5165	0.3324	5.8093	0.1815	402.163	0.117847	liquid
130	50	3.9694	0.1971	6.6773	0.2166	395.35	0.100291	liquid
135	50	3.765	0.4188	7.5971	0.2857	386.887	0.0899635	liquid
140	50	4.0831	0.5633	8.5722	0.3444	379.318	0.081326	liquid
145	50	5.4474	0.1857	9.7119	0.8149	369.678	0.0777046	liquid
150	50	5.7006	0.1198	10.9586	0.8833	361.192	0.071514	liquid
155	50	6.3409	0.9384	12.2877	0.9547	351.978	0.0584203	liquid
160	50	6.358	1.4169	13.9087	1.2373	341.692	0.0541868	liquid
165	50	8.9119	1.3418	15.7656	1.4135	330.545	0.0544275	liquid
170	50	9.3887	0.3598	17.7131	1.4884	319.412	0.0513223	liquid
175	50	9.3988	0.5482	20.0507	1.6451	306.229	0.0418827	liquid
180	50	11.2013	0.0885	24.2868	1.6467	289.078	0.0418662	liquid
185	50	13.0014	0.3902	27.5217	1.8656	272.824	0.038606	liquid
190	50	14.4196	2.4817	34.5217	1.6859	245.91	0.0316372	liquid
195	50	32.5379	1.5125	88.4998	1.2889	115.486	0.0125635	supercritical
200	50	48.0736	4.0472	124.736	1.1542	82.4659	0.0108477	supercritical
210	50	54.61	7.7538	159.805	0.8204	67.2339	0.0098102	supercritical
220	50	61.1794	3.5324	186.172	0.926	60.1037	0.0101041	supercritical
230	50	95.5549	9.6255	218.448	1.0067	53.5195	0.0102276	supercritical
240	50	95.1226	4.3514	242.205	2.086	49.5947	0.0111363	supercritical
250	50	133.398	11.6264	269.882	2.1649	46.1836	0.0113231	supercritical
260	50	107.196	18.3972	329.033	0.1283	40.9972	0.010785	supercritical
270	50	141.816	2.7763	356.86	2.184	38.5653	0.0120434	supercritical
280	50	176.667	9.7226	386.888	3.6386	36.6517	0.0119262	supercritical
290	50	135.271	17.0583	417.172	1.2432	35.1785	0.0131677	supercritical

## Sheet: exp
Supplementary Dataset
Neutron imaging and molecular simulation of methane and p-xylene systems
Martin Melčák1†, Tereza-Markéta Durďáková1†, Štěpán Tvrdý1, Jonatan Šercl1, Jong Min Lee2, Pierre Boillat2,3, Jan Heyda1, Pavel Trtik2,*, Ondřej Vopička1,*
1 Department of Physical Chemistry, University of Chemistry and Technology, Prague, Technická 5, 166 28 Prague 6, Czech Republic
2 Laboratory for Neutron Scattering and Imaging, Paul Scherrer Institut, 5232 Villigen PSI, Switzerland
3 Electrochemistry Laboratory, Paul Scherrer Institut, 5232 Villigen PSI, Switzerland
* Corresponding authors: ondrej.vopicka@vscht.cz, pavel.trtik@psi.ch
† Authors contributed equally
experimental results
two-phase systems from p-xylene (p-C8D10) and methane (CH4)
ucrt(T) [K]	ucrt(p) [bar]							ucrt(V_{CH4}^{app}) [cm3 mol-1]	ucrt(g) [mN m-1]	ucrt(g) [mN m-1]	ucrt(s_{CH4}) [barn]	ucrt(s_{p-C8D10}) [barn]
0.2	0.2							5	1	2	10	4
	Absolute pressure of methane	Mean methane diffusivity in the liquid in the B-fixed reference frame (D_A^B). A = CH4, B = p-C8D10		Methane molar fraction in the liquid at the phase interface		Apparent Henry's law constant for methane in p-xylene		Apparent volume for methane in p-xylene	Interfacial energy at indicated T and p, two-phase system from methane and p-xylene	Interfacial energy at indicated T and 1 bar, two-phase system from methane and p-xylene	linear attenuation coefficient for CH4	linear attenuation coefficient for p-C8D10 (perdeuterated para xylene)
T [K]	p_{CH4} [bar]	10^9*D_{CH4}^{p-C8D10} [m2 s-1]	10^9*ucrt(D)_{CH4}^{p-C8D10} [m2 s-1]	x_{CH4}	ucrt(x_{CH4})	H [bar]	ucrt(H) [bar]	V_{CH4}^{app} [cm3 mol-1]	g(T, p) [mN m-1]	g (T, 1 bar) [mN m-1]	s_{CH4} [barn]	s_{p-C8D10} [barn]
273.14	42.8444	3.82148	0.102768	0.118609	0.0186996	361.224	7.47719	58.6657	19.849	29.5012	209.072	101.895
273.14	42.8444	4.15665	0.170775	0.111056	0.0146317	385.789	6.41631	52.0628	19.1128	27.8811	209.072	103.097
273.16	68.8552	3.8009	0.0743638	0.182514	0.023342	377.259	9.56049	47.5515	17.1572	28.7517	203.938	102.105
273.16	68.8552	3.95732	0.117377	0.175394	0.0234413	392.575	9.98763	48.1783	15.1719	28.8377	204.4	103.104
273.16	102.813	4.17429	0.0724594	0.24665	0.0206728	416.838	9.45086	49.6259	12.8155	27.2844	204.641	104.251
273.16	105.123	3.83587	0.136238	0.236497	0.0520287	444.502	24.0159	58.0501	12.8301	28.0195	204.841	103.237
274.84	106.244	4.01759	0.0774515	0.246394	0.0253284	431.194	11.7838	47.8796	12.4313	27.66	204.461	102.989
274.89	44.9273	3.65922	0.134315	0.118796	0.0177751	378.188	7.47873	54.2205	19.1408	27.8589	209.253	102.849
274.89	44.9273	4.5626	0.182477	0.113798	0.0348116	394.799	14.5332	48.4465	21.2211	27.033	211.527	103.651
274.9	68.6014	4.17783	0.097372	0.172404	0.0170761	397.91	7.59055	50.5477	15.9286	28.6792	210.849	103.873
274.9	68.6014	4.08307	0.107408	0.167497	0.0246664	409.568	10.9217	51.8306	15.0747	27.7898	212.255	104.673
276.64	71.4808	3.83775	0.0836781	0.190211	0.0280856	375.797	11.3061	50.6483	16.3529	27.2835	207.274	103.418
276.64	71.4808	4.51188	0.100819	0.18014	0.0234617	396.806	10.1034	46.1979	15.5692	27.2288	208.628	105.823
276.64	106.174	3.99254	0.068961	0.248007	0.0245794	428.108	11.3789	48.1282	12.9392	28.8043	203.844	102.759
276.64	106.174	4.24379	0.0902548	0.242224	0.0263189	438.328	12.413	47.702	12.5666	28.0221	205.259	104.159
276.66	45.0499	3.82666	0.10638	0.120645	0.0257335	373.409	10.3559	54.009	18.0091	27.6034	213.606	103.422
276.66	45.0499	4.30504	0.139294	0.112492	0.0200379	400.472	8.82555	51.8773	18.4252	27.8256	211.317	104.225
278.39	45.7325	3.81508	0.138338	0.121125	0.0266841	377.565	10.8301	55.1179	18.3713	28.0163	211.958	102.983
278.39	45.7325	4.49879	0.128005	0.115387	0.0193822	396.341	8.47463	53.4249	18.0736	27.4532	210.444	103.787
278.4	67.9975	4.48212	0.0793334	0.246701	0.0220244	excl. 276	excl.	49.4705	11.9315	27.1609	206.542	102.41
278.4	67.9975	4.14532	0.109574	0.241332	0.0254486	excl. 282	excl.	51.5678	11.7963	27.8762	206.058	103.213
278.4	104.476	4.21341	0.0818866	0.17569	0.0208809	excl. 596	excl.	54.3815	14.0794	26.9443	203.541	101.936
278.4	104.476	4.50366	0.112487	0.168149	0.0253998	excl. 621	excl.	52.695	16.3494	26.7454	205.88	103.338
280.15	100.222	4.37343	0.0777181	0.237164	0.0262779	422.585	11.9498	49.7825	12.0456	27.8764	208.727	104.942
280.15	100.222	4.52525	0.0980149	0.231116	0.0225805	433.645	10.6592	53.2495	12.316	27.4306	208.727	105.945
280.16	45.4699	4.56045	0.116597	0.121222	0.018038	375.096	7.51619	46.8058	19.9754	27.0889	210.622	102.15
280.16	45.4699	4.8919	0.21143	0.112454	0.0184909	404.342	8.28532	46.2596	20.0201	26.418	211.39	102.956
280.17	68.7852	4.30141	0.0946346	0.172903	0.0270104	397.826	11.5411	46.5313	16.0633	27.8904	186.707	94.5289
280.17	68.7852	4.37577	0.115235	0.160873	0.031146	427.575	14.1724	50.3236	15.8627	26.6219	219.031	110.82
293.11	48.2006	5.21542	0.158223	0.11903	0.0182365	404.946	8.19469	45.7715	18.2796	27.3493	205.909	102.787
293.11	48.2006	5.68331	0.273337	0.111621	0.0215581	431.822	10.1729	57.4791	17.4998	27.2974	208.948	104.214
293.11	69.7829	4.8822	0.105974	0.172585	0.0259984	404.339	11.3208	50.9759	15.3257	27.0461	205.751	103.423
293.11	69.7829	5.26532	0.13454	0.165946	0.0244685	420.517	11.1304	53.1844	16.6042	25.9584	206.772	103.831
293.11	106.086	5.32326	0.0759729	0.241685	0.0303572	438.943	14.203	50.5596	12.9312	27.0081	206.387	101.703
293.11	106.086	5.26081	0.120592	0.233909	0.0232228	453.535	11.4394	51.6751	12.183	25.4009	207.341	103.327
